# Supplementary material for: Different pathological response and histological features following neoadjuvant chemotherapy or chemo-immunotherapy in resected non-small cell lung cancer
Source: Front Oncol. 2023 Feb 9;13:1115156. doi: 10.3389/fonc.2023.1115156 (PMC9947557; doi:10.3389/fonc.2023.1115156)
Supplement: Supplementary file 1 [file Table_1.xlsx]

## Sheet: Hippo genes
Supplementary Table S1. List of genes analysed in the study.
GENE SYMBOL	APPROVED NAME	ENTREZ GENE	REFSEQ	NOTE
AJUBA	ajuba LIM protein	84962	NM_001289097
AMOT	angiomotin	154796	NM_133265
AMOTL1	angiomotin like 1	154810	NM_130847
AMOTL2	angiomotin like 2	51421	NM_016201
AREG	amphiregulin	374	NM_001657
CD274	CD274 molecule	29126	NM_014143
CIC	capicua transcriptional repressor	23152	NM_001304815
CLTC	clathrin heavy chain	1213	NM_004859	housekeeping
CRB1	crumbs 1, cell polarity complex component	23418	NM_201253
CRB2	crumbs 2, cell polarity complex component	286204	NM_173689
CRB3	crumbs 3, cell polarity complex component	92359	NM_139161
CSNK1D	casein kinase 1 delta	1453	NM_139062
CSNK1E	casein kinase 1 epsilon	1454	NM_001894
CTLA4	cytotoxic T-lymphocyte associated protein 4	1493	NM_005214
DCHS1	dachsous cadherin-related 1	8642	NM_003737
DCHS2	dachsous cadherin-related 2	54798	NM_001142552
EDC3	enhancer of mRNA decapping 3	80153	NM_025083	housekeeping
ETS1	ETS proto-oncogene 1, transcription factor	2113	NM_005238
ETS2	ETS proto-oncogene 2, transcription factor	2114	NM_001256295
FAT1	FAT atypical cadherin 1	2195	NM_005245
FAT2	FAT atypical cadherin 2	2196	NM_001447
FAT3	FAT atypical cadherin 3	120114	NM_001008781
FAT4	FAT atypical cadherin 4	79633	NM_024582
FRMD1	FERM domain containing 1	79981	NM_024919
FRMD6	FERM domain containing 6	122786	NM_152330
GAPDH	glyceraldehyde-3-phosphate dehydrogenase	2597	NM_002046	housekeeping
GUSB	glucuronidase beta	2990	NM_000181	housekeeping
HPRT1	hypoxanthine phosphoribosyltransferase 1	3251	NM_000194	housekeeping
LATS1	large tumor suppressor kinase 1	9113	NM_004690
LATS2	large tumor suppressor kinase 2	26524	NM_014572
LIMD1	LIM domains containing 1	8994	NM_014240
MAP4K1	mitogen-activated protein kinase kinase kinase kinase 1	11184	NM_001042600
MAP4K2	mitogen-activated protein kinase kinase kinase kinase 2	5871	NM_004579
MAP4K3	mitogen-activated protein kinase kinase kinase kinase 3	8491	NM_003618
MAP4K4	mitogen-activated protein kinase kinase kinase kinase 4	9448	NM_004834
MAP4K5	mitogen-activated protein kinase kinase kinase kinase 5	11183	NM_006575
MINK1	misshapen like kinase 1	50488	NM_015716
MOB1A	MOB kinase activator 1A	55233	NM_018221
MOB1B	MOB kinase activator 1B	92597	NM_173468
MRPS5	mitochondrial ribosomal protein S5	64969	NM_031902	housekeeping
MYC	MYC proto-oncogene, bHLH transcription factor	4609	NM_001354870
NF2	neurofibromin 2	4771	NM_000268
NPHP4	nephrocystin 4	261734	NM_001291593
NUBP1	nucleotide binding protein 1	4682	NM_002484	housekeeping
PARD3	par-3 family cell polarity regulator	56288	NM_019619
PARD6G	par-6 family cell polarity regulator gamma	84552	NM_032510
PDCD1	programmed cell death 1	5133	NM_005018
PGK1	phosphoglycerate kinase 1	5230	NM_000291	housekeeping
PRPF38A	pre-mRNA processing factor 38A	84950	NM_032864	housekeeping
PTPN14	protein tyrosine phosphatase, non-receptor type 14	5784	NM_005401
RASSF1	Ras association domain family member 1	11186	NM_001206957
RASSF2	Ras association domain family member 2	9770	NM_014737
RASSF3	Ras association domain family member 3	283349	NM_178169
RASSF4	Ras association domain family member 4	83937	NM_032023
RASSF5	Ras association domain family member 5	83593	NM_031437
RASSF6	Ras association domain family member 6	166824	NM_177532
SAV1	salvador family WW domain containing protein 1	60485	NM_021818
SCRIB	scribbled planar cell polarity protein	23513	NM_015356
SF3A3	splicing factor 3a subunit 3	10946	NM_006802	housekeeping
SMAD1	SMAD family member 1	4086	NM_005900
SMAD2	SMAD family member 2	4087	NM_005901
SMAD3	SMAD family member 3	4088	NM_005902
SMAD4	SMAD family member 4	4089	NM_005359
SMAD7	SMAD family member 7	4092	NM_005904
STAT5A	signal transducer and activator of transcription 5A	6776	NM_003152
STAT5B	signal transducer and activator of transcription 5B	6777	NM_012448
STK3	serine/threonine kinase 3	6788	NM_006281
STK38	serine/threonine kinase 38	11329	NM_007271
STK38L	serine/threonine kinase 38 like	23012	NM_015000
STK4	serine/threonine kinase 4	6789	NM_006282
TAOK1	TAO kinase 1	57551	NM_020791
TAOK2	TAO kinase 2	9344	NM_016151
TAOK3	TAO kinase 3	51347	NM_016281
TCF7	transcription factor 7	6932	NM_201634
TEAD1	TEA domain transcription factor 1	7003	NM_021961
TEAD2	TEA domain transcription factor 2	8463	NM_003598
TEAD3	TEA domain transcription factor 3	7005	NM_003214
TEAD4	TEA domain transcription factor 4	7004	NM_003213
TNIK	TRAF2 and NCK interacting kinase	23043	XM_039796
VGLL4	vestigial like family member 4	9686	NM_014667
VSIR	V-set immunoregulatory receptor	64115	NM_022153
WTIP	WT1 interacting protein	126374	XM_059037
WWC1	WW and C2 domain containing 1	23286	NM_015238
WWTR1	WW domain containing transcription regulator 1	25937	NM_015472
YAP1	Yes associated protein 1	10413	NM_006106
YWHAB	tyrosine 3-monooxygenase/tryptophan 5-monooxygenase activation protein beta	7529	NM_003404
YWHAE	tyrosine 3-monooxygenase/tryptophan 5-monooxygenase activation protein epsilon	7531	NM_006761
YWHAQ	tyrosine 3-monooxygenase/tryptophan 5-monooxygenase activation protein theta	10971	NM_006826

## Sheet: Foglio1
GENE SYMBOL	HOUSEKEEPING		GENE SYMBOL	HOUSEKEEPING
AJUBA			RASSF1
AMOT			RASSF2
AMOTL1			RASSF3
AMOTL2			RASSF4
AREG			RASSF5
CD274			RASSF6
CIC			SAV1
CLTC	HK		SCRIB
CRB1			SF3A3	HK
CRB2			SLC26A4
CRB3			SLC5A5
CSNK1D			SLC5A8
CSNK1E			SMAD1
CTLA4			SMAD2
DCHS1			SMAD3
DCHS2			SMAD4
DIO1			SMAD7
DIO2			STAT5A
DUOX1			STAT5B
DUOX2			STK3
EDC3	HK		STK38
ETS1			STK38L
ETS2			STK4
FAT1			TAOK1
FAT2			TAOK2
FAT3			TAOK3
FAT4			TCF7
FOXE1			TEAD1
FRMD1			TEAD2
FRMD6			TEAD3
GAPDH	HK		TEAD4
GLIS3			TG
GUSB	HK		THRA
HPRT1	HK		THRB
LATS1			TNIK
LATS2			TPO
LIMD1			TSHR
MAP4K1			VGLL4
MAP4K2			VSIR
MAP4K3			WTIP
MAP4K4			WWC1
MAP4K5			WWTR1
MINK1			YAP1
MOB1A			YWHAB
MOB1B			YWHAE
MRPS5	HK		YWHAQ
MYC
NF2
NKX2-1
NPHP4
NUBP1	HK
PARD3
PARD6G
PAX8
PDCD1
PGK1	HK
PRPF38A	HK
PTPN14
